# Supplementary material for: Implementation of Genetic Testing in Prostate Cancer: A Real-World Survey of Outpatient Urologists in Germany (PRO-GEN)
Source: Cancers (Basel). 2026 Jun 23;18(13):2030. doi: 10.3390/cancers18132030 (PMC13359895; doi:10.3390/cancers18132030)
Supplement: Supplementary file 1 [file cancers-18-02030-s001.zip]

Archive with 1 entries (1 files):
- cancers-4364090-supplementary.pdf
